# Supplementary material for: Targeting ectodysplasin promotor by CRISPR/dCas9-effector effectively induces the reprogramming of human bone marrow-derived mesenchymal stem cells into sweat gland-like cells
Source: Stem Cell Res Ther. 2018 Jan 12;9:8. doi: 10.1186/s13287-017-0758-0 (PMC5766979; doi:10.1186/s13287-017-0758-0)
Supplement: Supplementary file 1 — Primer sequence information for RT-qPCR amplification. (XLSX 11 kb) [file 13287_2017_758_MOESM1_ESM.xlsx]

## Sheet: Sheet1
gene	Forward primer sequence 5'-3'	position in cDNA	Reverse primer sequence 5'-3'	position in cDNA	prodution size
		2th exon

## Sheet: Sheet2
Table1:Primer sequence information for RT-qPCR amplication
Symbol	Gene Name	Accession Number	Forward Primer Sequence [5'-3']	Reverse Primer Sequence [5'-3']	Prodution Size
EDA	Ectodysplasin	NM_001005609.1	GGACGGCACCTACTTCATCT	TGTAGTTGGTCTTGCCCGTC	134bp
CK19	Cytokeratin 19	NM_002276.4	ATATGAGGTCATGGCCGAGC	TCAGTAACCTCGGACCTGCT	129bp
CEA	Carcinoembryonic Antigen	M29540.1	AAAGAGTGGATGGCAACCGT	GCAGGGATGCATTGGGGTAT	111bp
Shh	Sonic hedgehog protein	L38518.1	CCCCAATTACAACCCCGACA	GGCCAAAGCGTTCAACTTGT	100bp
Cyclin D1	Cyclin D1	NM_053056.2	AGCTGTGCATCTACACCGAC	GAAATCGTGCGGGGTCATTG	113bp
GAPDH	Glyceraldehyde-3-phosphate dehydrogenase	NM_002046.5	TCCAAAATCAAGTGGGGCGA	TGATGACCCTTTTGGCTCCC	115bp
